# Supplementary material for: Co-Encapsulation of Phycocyanin and Albumin-Bound Curcumin in Biopolymeric Hydrogels
Source: Int J Mol Sci. 2025 Apr 17;26(8):3805. doi: 10.3390/ijms26083805 (PMC12028146; doi:10.3390/ijms26083805)
Supplement: Supplementary file 1 [file ijms-26-03805-s001.zip]

Archive with 1 entries (1 files):
- ijms-3544706-supplementary.pdf
